# Supplementary material for: Associations between overweight, obesity, and mental health: a retrospective study among European adults aged 50+
Source: Front Public Health. 2023 Jul 18;11:1206283. doi: 10.3389/fpubh.2023.1206283 (PMC10390701; doi:10.3389/fpubh.2023.1206283)
Supplement: Supplementary file 1 [file Data_Sheet_1.ZIP]

Archive with 1 entries (1 files):
- Completely cleaned dataset_w4+w8_merged_n=16184_partnerihh.sav
